# Supplementary material for: The Prevalence and Risk Analysis of Cerebral Palsy and Other Neuro-Psychological Comorbidities in Children with Low Birth Weight in Taiwan: A Nationwide Population-Based Cohort Study
Source: J Clin Med. 2024 Jun 14;13(12):3480. doi: 10.3390/jcm13123480 (PMC11204667; doi:10.3390/jcm13123480)
Supplement: Supplementary file 1 [file jcm-13-03480-s001.zip]

Archive with 1 entries (1 files):
- jcm-2974761-supplementary.pdf
